# Supplementary material for: Interatrial septum dissection and closure from transseptal puncture during mitral transcatheter edge-to-edge repair: a case report
Source: Eur Heart J Case Rep. 2024 Nov 2;8(11):ytae559. doi: 10.1093/ehjcr/ytae559 (PMC11561578; doi:10.1093/ehjcr/ytae559)
Supplement: ytae559_Supplementary_Data [file ytae559_supplementary_data.zip]

Archive with 7 entries (7 files):
- Supplemental Figure Video Legends.docx
- Supplemental Video 1.mp4
- Supplemental Video 2.mp4
- Supplemental video 3.mp4
- supplemental video 4.mp4
- supplemental video 5.mp4
- Supplement_Figure_1_400_cmyk.jpg
